# Supplementary material for: Laboratory Diagnostics Accuracy for COVID-19 versus Post-COVID-19 Syndrome in Lung Disease Patients with Multimorbidity
Source: J Pers Med. 2024 Jan 31;14(2):171. doi: 10.3390/jpm14020171 (PMC10890354; doi:10.3390/jpm14020171)
Supplement: Supplementary file 1 [file jpm-14-00171-s001.zip]

Archive with 1 entries (1 files):
- jpm-2829788-supplementary.pdf
